# Supplementary material for: LnNP@ZIF8 Smart System for In Situ NIR-II Ratiometric Imaging-Based Tumor Drug Resistance Evaluation
Source: Nanomaterials (Basel). 2022 Dec 17;12(24):4478. doi: 10.3390/nano12244478 (PMC9782036; doi:10.3390/nano12244478)
Supplement: Supplementary file 1 [file nanomaterials-12-04478-s001.zip]

Archive with 1 entries (1 files):
- nanomaterials-2024788-supplementary.pdf
